# Supplementary material for: High-risk multiple myeloma predicted by circulating plasma cells and its genetic characteristics
Source: Front Oncol. 2023 Feb 9;13:1083053. doi: 10.3389/fonc.2023.1083053 (PMC9947848; doi:10.3389/fonc.2023.1083053)
Supplement: Supplementary file 2 [file Table_1.xlsx]

## Sheet: Suppl. Table 1
ADAM29	BIRC3	CUL4A	FRG1B	KRAS	NBPF1	PTPN11	SRSF2
ADAR	BLM	CUL4B	FRYL	LAMA3	NCKAP5	PTPRD	STAT3
ADAMTS9	BRAF	CXCR4	FTSJ3	LEPR	NCOR1	PTPRK	SURF1
AHNAK2	BRCA1	CYLD	GATA6	LINGO1	NCOR2	PTPRT	SYNE1
AKT1	BRCA2	CYP26A1	GNAS	LOC96610	NEB	PTPRZ1	TBP
ALK	BRIP1	DDB1	GPC5	LRP1B	NF1	RAD18	TCF3
ANK2	BTK	DDX11	GPR180	LRP2	NFE2L2	RAG2	TENM1
AP3B2	BUB1B	DDX3X	GRB2	LRRK2	NFKB1	RAPGEF4	TET2
APC	C11orf30	DEFB112	HDAC2	LTB	NFKB2	RASA2	TGDS
APOBEC1	C2orf50	DENND4A	HECW1	LTBR	NFKBIA	RB1	TGFBR2
APOBEC2	CACNA1I	DICER1	HIST1H1C	LTN1	NFKBIB	RET	TIAM1
APOBEC3A	CARD11	DIS3	HIST1H1D	LYST	NOTCH1	RIPK1	TLR4
APOBEC3B	CARD9	DMD	HIST1H1E	MAF	NOTCH2	RIPK4	TNFRSF13B
APOBEC3C	CASP8	DNAH11	HIST1H2AG	MAFB	NOTCH3	RNF213	TNFRSF21
APOBEC3D	CBL	DNAH5	HLA-DQA1	MAGED1	NOTCH4	ROBO1	TNFSF9
APOBEC3F	CCDC144NL	DNAH9	HMCN1	MAGI1	NR3C1	ROBO2	TNIK
APOBEC3G	CCDC148	DNMT3A	HOXA9	MAML2	NRAS	ROS1	TOP1
APOBEC3H	CCDC39	DTX1	HRAS	MAMLD1	NTRK2	RPL11	TP53
APOBEC4	CCNB1	DUSP2	IARS2	MAP2K2	NXF1	RPL14	TRAF2
ARID1A	CCND1	E2F4	ID3	MAP2K4	OBSCN	RPL17	TRAF3
ARID1B	CCND2	EGFR	IDH1	MAP3K1	ODZ2	RPL5	TRAF3IP1
ARID2	CCND3	EGR1	IDH2	MAP3K14	OR4C3	RUNX1	TRIP12
ARID3A	CCNT1	EIF4G2	IDH3A	MAP3K4	PBRM1	RUNX2	TSHZ1
ARID3B	CD27	EP300	IFNGR2	MAP3K9	PCLO	RYR2	TSHZ3
ARID3C	CD40	EP400	IGF1R	MAP4K4	PDGFRB	RYR3	TTN
ARID4A	CD79A	EPHA3	IGF2R	MAPK9	PDIA4	SALL2	U2AF1
ARID4B	CD79B	ERBB3	IGLL5	MAST4	PEG3	SCN9A	U2AF2
ARID5A	CDC73	ERN1	IKZF1	MAX	PI4KA	SETD2	UNC80
ARID5B	CDK4	ETV1	IKZF3	MGA	PIK3C2G	SF3B1	USH2A
ASAP2	CDK6	ETV6	IL6	MYC	PIK3CA	SHANK2	USP29
ASB15	CDK7	EZH2	IL6R	MDM4	PIK3CB	SHC1	USP7
ASCC3	CDKN1B	FAM166B	IL6ST	MECOM	PKHD1	SI	USP9X
ASXL1	CDKN2A	FAM46C	IRF4	MED12	PLCB4	SLCO4A1	VCAN
ATF7IP	CDKN2C	FANCA	JAK2	MEGF6	PLCE1	SMAD3	VSIG8
ATM	CELA1	FANCD2	JARID2	MIA2	PNRC1	SMARCB1	WHSC1
ATN1	CELSR1	FAT1	KDM5A	MKI67	POT1	SMPDL3A	WWOX
ATP13A4	CHD8	FAT2	KDM5B	MLH1	PPM1D	SMURF1	XBP1
ATP2A1	CHEK2	FAT3	KDM5C	MPDZ	PRDM1	SNX7	XIRP2
ATP2A2	CIC	FAT4	KDM5D	MPEG1	PRDM16	SOX21	XPO1
ATP2A3	CIDEC	FBN2	KDM6A	MPL	PRDM9	SOX9	YAP1
ATR	CMYA5	FBXW7	KDM6B	MPRIP	PRKD2	SP140	ZFHX3
ATXN1	COL2A1	FGFR1	KDR	MRE11A	PRUNE2	SPEN	ZFHX4
ATXN3	CPXCR1	FGFR2	KIAA1462	MUC16	PSMA1	SPOP	ZNF598
B2M	CRBN	FGFR3	KLHL6	MUC17	PSMB5	SPTAN1	ZRSR2
BAGE2	CREBBP	FLT1	KMT2A	MUC2	PSMB8	SPTB
BCL2	CSMD1	FLT3	KMT2B	MUC4	PSMB9	SQLE
BCL6	CSMD3	FN1	KMT2C	MUTYH	PSMD1	SRF
BCOR	CSNK2A1	FOXA2	KMT2D	MYCN	PSMG2	SRRM5
BIRC2	CTNNAL1	FOXP1	KMT2E	MYD88	PTEN	SRSF1

## Sheet: Suppl. Table 2
Patient	CPC (%, at diagnosis)	ACTG1	ADAM29	ADAMTS9	AHNAK2	AKT1	ALK	ANK2	AP3B2	APC	APOBEC2	APOBEC3B	APOBEC3C	APOBEC3D	APOBEC3F	APOBEC3G	APOBEC3H	APOBEC4	ARID1A	ARID1B	ARID2	ARID3A	ARID3C	ARID4A	ARID4B	ARID5A	ARID5B	ASAP2	ASB15	ASCC3	ASXL1	ATF7IP	ATM	ATN1	ATP13A4	ATP2A1	ATP2A2	ATP2A3	ATR	ATRIP	ATXN1	ATXN3	BCL2	BCL6	BCL7A	BCOR	BIRC3	BLM	BRAF
S001	0.08							exon43:c.A11606G:p.E3869G																									exon37:c.C5623T:p.R1875X rs376603775；exon21:c.A3085C:p.T1029P					exon10:c.1191_1192AT
S002	0.19
S003	0																					exon3:c.G662A:p.G221D rs757767143	exon1:c.C61T:p.P21S
S004	0
S005	0.02																				exon15:c.3237delC:p.L1079fs												exon56:c.A8246T:p.K2749I rs779145081
S006	0.01																exon3:c.G329A:p.R110H rs200039343
S007	4.11			exon26:c.C3916T:p.Q1306X				exon28:c.A2864G:p.D955G rs759647520																													exon14:c.G1813A:p.E605K rs746173614
S008	0
S009	0.05																											exon14:c.G1184C:p.S395T
S010	0.15		exon5:c.C2407T:p.Q803X rs141115697
S011	0.02
S012	0																								exon17:c.1656_1658del:p.552_553del rs577765532
S013	0.04																						exon1:c.C307A:p.Q103K					exon16:c.G1465A:p.A489T rs150779008										exon12:c.G1529A:p.S510N rs773373881
S014	0															exon6:c.G793C:p.V265L
S015	0.6				exon7:c.A7787C:p.K2596T																												exon13:c.T1928G:p.L643R
S016	0.02				exon7:c.G2475T:p.E825D rs201734490；exon7:c.G9022A:p.V3008M rs533762807；exon7:c.A2474C:p.E825A rs557538603			exon38:c.A8716G:p.M2906V rs533349333																													exon1:c.C13G:p.H5D
S017	0.03																		exon1:c.C757G:p.P253A rs754650765																						exon8:c.A1595T:p.N532I rs753637694
S018	0																			exon1:c.C1506G:p.S502R													exon48:c.G7017T:p.R2339S
S019	1.87			NM_001318781:exon26:c.G4003A:p.A1335T rs763361579 47.84%																														NM_001940:exon7:c.A3137G:p.N1046S rs782372541 50.08%															NM_004333:exon15:c.T1799A:p.V600E rs113488022 1.53%
S020	0.12				exon7:c.G3589A:p.V1197M rs201140610
S021	0.007																																	exon5:c.1462_1476del:p.488_492del rs377147612														exon13:c.A2630G:p.D877G
S022	0			exon26:c.G3814A:p.V1272M
S023	0.32						exon24:c.G3664C:p.A1222P rs1060500207																					exon24:c.C2639G:p.P880R		exon25:c.A3902G:p.E1301G；exon7:c.G1156T:p.V386F																			exon11:c.G1397A:p.G466E rs121913351
S024	10.4												exon2:c.C88T:p.R30W rs765423222
S025	0																	exon2:c.A895G:p.R299G						exon10:c.A707G:p.N236S rs200497377							exon11:c.G1379A:p.G460E
S026	0																			exon1:c.919_930del:p.307_310del rs750281468
S027	0.05
S028	0.67																												exon10:c.G1625A:p.R542Q rs552476078		exon12:c.2894_2896del:p.965_966del rs762939072
S029	0.03											exon7:c.C1051T:p.R351C rs147545511									exon8:c.A773G:p.E258G rs200449496												exon25:c.3690_3694del:p.N1230fs													exon4:c.G1849A:p.A617T rs143744110
S030	0			exon1:c.G44C:p.R15P																																													exon15:c.T1799A:p.V600E rs113488022
S031	0.02																																												exon5:c.C508T:p.R170W				exon1:c.100_101insGCGCCG:p.A34delinsGAA rs397515331
S032	0.38				exon7:c.A2474C:p.E825A rs557538603								exon4:c.A529G:p.N177D							exon1:c.1050_1052del:p.350_351del					exon18:c.A1865C:p.Q622P
S033	0.01
S034	0.2																		exon8:c.G2698A:p.A900T rs138418893														exon7:c.C874T:p.P292S
S035	0				exon7:c.G10477A:p.E3493K rs769041803
S036	0.06																			exon1:c.G3T:p.M1I
S037	3.4							exon38:c.G6586A:p.G2196S rs776545207																exon13:c.A1025G:p.N342S rs149267609									exon30:c.C4576T:p.P1526S rs748898098						exon34:c.T5756C:p.M1919T rs763557914										exon1:c.G64A:p.D22N rs397507456
S038	0.2
S039	0							exon18:c.T2063A:p.I688N rs746436835
S040	0.01
S041	0				exon7:c.C7227G:p.F2409L；exon7:c.C8798T:p.T2933M rs766656833																							exon2:c.G143A:p.R48Q rs767981965
S042	0.08																																	exon5:c.1462_1476del:p.488_492del rs377147612
S043	0.12				exon7:c.C5221T:p.L1741F rs772502646																												exon58:c.G8495A:p.R2832H rs529296539																exon15:c.G1780A:p.D594N rs397516896
S044	0.17																																												exon1:c.A58T:p.R20W
S045	0									exon10:c.A1023C:p.Q341H
S046	1.92
S047	0
S048	0				exon7:c.G12121A:p.V4041M rs774913744																														exon2:c.C91T:p.R31W rs539397595
S049	0				exon7:c.A2342C:p.K781T															exon1:c.C1379T:p.A460V rs797045270
S050	0.02																																								exon8:c.650_651insTCAGCA:p.Q217delinsHQQ
S051	0.12							exon38:c.G4777T:p.V1593F rs771802296													exon15:c.G2806T:p.G936C rs118033428
S052	0				exon7:c.G6103C:p.D2035H rs376387681																exon15:c.C2666G:p.S889*; exon15:c.C2924A:p.S975*
S053	0.007								exon17:c.G2047A:p.G683R															exon20:c.C2224T:p.H742Y																									exon15:c.T1799A:p.V600E rs113488022
S054	0.09																																	exon5:c.1462_1464del:p.488_488del
S055	0
S056	0.03							exon18:c.C2002A:p.L668M																																					exon1:c.A89C:p.K30T
S057	0.14							exon22:c.A2378G:p.N793S																																					exon1:c.G82C:p.V28L
S058	0.12																																																exon1:c.G64A:p.D22N rs397507456
S059	0.04
S060	0.1																																						NM_001184:exon19:c.C3617G:p.A1206G 48.50%
S061	0.003				exon7:c.G814T:p.G272W							exon6:c.G770A:p.R257H rs753448371																						exon7:c.G2828A:p.R943H rs148828880											exon1:c.G86A:p.R29H		exon4:c.A983G:p.Q328R rs147320536
S062	0.12			exon18:c.A2582G:p.N861S	exon7:c.C5549T:p.A1850V rs199972079
S063	2.03
S064	0				exon7:c.G4567A:p.V1523M rs541978189					exon9:c.A883G:p.S295G rs587780611
S065	0.3				exon7:c.G17326A:p.E5776K rs773270822													exon2:c.G1066A:p.E356K
S066	0.002																																			exon1:c.98_99del:p.L33fs													exon15:c.T1799A:p.V600E rs113488022
S067	0																					exon9:c.G1691T:p.R564L rs143689585									exon11:c.A1268G:p.N423S rs886056598
S068	0			exon1:c.G40C:p.V14L				exon38:c.C10030T:p.P3344S
S069	0.02
S070	0
S071	0				exon7:c.G9058T:p.D3020Y
S072	12.8
S073	0
S074	0.05																										exon10:c.G2485C:p.A829P
S075	0
S076	0																																																exon15:c.T1799A:p.V600E rs113488022
S077	0																																															exon17:c.G3229A:p.V1077M rs779096973
S078	0.52
S079	0.09															exon2:c.C134A:p.S45X																							exon47:c.G7905C:p.Q2635H					exon6:c.C1491A:p.F497L；exon7:c.G1688C:p.S563T					exon1:c.C110T:p.S37L
S080	0.05																														exon11:c.G1123A:p.V375M rs748644253		exon20:c.G2942A:p.R981H rs755896387
S081	0.02				exon7:c.A2474C:p.E825A rs557538603
S082	0				exon7:c.G4909A:p.G1637S rs757685848		exon20:c.C3260T:p.T1087I rs113994090
S083	0																																									exon7:c.A484G:p.I162V rs777729152
S084	0						exon11:c.G1918A:p.G640R rs144453491
S085	1.14						exon29:c.G4411A:p.V1471M rs201759867																													exon16:c.G2113A:p.V705I rs759217913													exon11:c.G1406T:p.G469V rs121913355
S086	0.94
S087	0.04																			exon1:c.928_930del:p.310_310del; exon1:c.919_930del:p.307_310del rs750281468																					exon8:c.G636T:p.Q212H rs376233432
S088	0						exon5:c.A1219C:p.I407L rs765139446	exon38:c.G10322A:p.R3441Q rs772954896											exon1:c.11_12del:p.Q4fs	exon1:c.C235A:p.P79T
S089	0				exon7:c.G5866A:p.V1956M																																	exon20:c.A2974C:p.M992L
S090	0	exon3:c.G188A:p.G63D			exon7:c.C2933T:p.A978V		exon3:c.G875A:p.R292H rs149145987
S091	0.14																	exon2:c.A248C:p.H83P
S092	0.8				exon7:c.A5860G:p.M1954V rs538269830；exon7:c.G8845C:p.E2949Q rs189514075；exon7:c.G7327C:p.E2443Q rs200781097																			exon20:c.T2184G:p.N728K rs764901938														exon8:c.C719T:p.A240V rs758582519
S093	0																															exon5:c.G1823A:p.C608Y
S094	0.001																									exon6:c.A506G:p.N169S
S095	0.18	exon3:c.A211T:p.I71F
S096	0.06			exon10:c.G1492A:p.E498K rs773453319
S097	0													exon7:c.G1124A:p.R375Q rs750134681																										exon4:c.A622T:p.T208S rs778722914
S098	0																																exon27:c.A4087G:p.T1363A rs587779837；exon55:c.C8120G:p.S2707C rs748016261
S099	2.43				exon7:c.C7210G:p.L2404V rs754001423									exon5:c.G706C:p.E236Q rs780634774																																			exon15:c.T1799A:p.V600E rs113488022
S100	0.002		exon5:c.C2407T:p.Q803X rs141115697																																	exon9:c.T1040C:p.V347A；exon14:c.G1586A:p.R529Q rs759078372									exon1:c.A43T:p.K15X
S101	0
S102	0.01
S103	0																						exon1:c.122delC:p.P41fs
S104	0.05			exon21:c.G3083A:p.R1028Q rs772805812	exon7:c.G6304T:p.D2102Y																																	exon22:c.C3104T:p.S1035L rs868053250											exon6:c.A721C:p.T241P rs387906661
S105	0																		exon1:c.A148G:p.M50V
S106	0.91
S107	1.05
S108	0.55			exon18:c.G2648T:p.S883I																										exon32:c.A4930G:p.I1644V		exon9:c.A2780G:p.N927S rs764738960
S109	5.6																										exon10:c.G2421C:p.Q807H rs766065304			exon20:c.T3178G:p.L1060V
S110	0																														exon12:c.T2939A:p.I980N rs775628738
S111	0.1																													NM_006828:exon28:c.A4421C:p.N1474T 29.08%
S112	0																				NM_152641:exon15:c.G3413T:p.G1138V 10.20%
S113	0.1																										exon10:c.A1499G:p.Y500C																						exon15:c.T1799A:p.V600E rs113488022
S114	0																			exon1:c.326_327TA
S115	0																																	exon5:c.1456_1464del:p.486_488del rs782073335
S116	0.004																														exon12:c.G3671C:p.R1224T rs543240313
S117	0.12																																			exon15:c.G1844A:p.R615H rs758544349
S118	0
S119	0.01															exon8:c.A1148G:p.E383G rs760078242																																exon17:c.G3229A:p.V1077M rs779096973
S120	0.21		exon5:c.T2461C:p.X821Q rs150490039																														exon58:c.C8517A:p.F2839L rs767845728
S121	0.04			exon1:c.C88A:p.R30S rs1007922918																				exon13:c.A1052T:p.Y351F rs779291787												exon21:c.T2975C:p.L992P
S122	0
S123	0.04
S124	0				exon7:c.17236_17239del:p.E5746fs rs772094274														exon20:c.G6118A:p.G2040R rs778665400												exon11:c.A1514G:p.D505G rs528890865								exon32:c.A5386C:p.K1796Q rs193124641
S125	0
S126	0																																					exon20:c.G2966A:p.R989Q rs930268249
S127	0.02				exon7:c.C17092T:p.R5698X rs773494893			exon38:c.C9689T:p.T3230M rs752093696																exon23:c.3401delT:p.F1134fs									exon46:c.6775delT:p.S2259fs											exon5:c.A755G:p.N252S rs34463990
S128	0											exon6:c.C965T:p.A322V rs544481700
S129	0																											exon28:c.G3013A:p.A1005T rs778703148							exon24:c.C2680T:p.R894C rs752627908
S130	0.52																													exon16:c.T2489C:p.I830T
S131	0																								exon10:c.706_707CT						exon12:c.A4453C:p.S1485R																	exon7:c.C1235T:p.T412M rs775209685
S132	0																		exon6:c.G2234A:p.S745N
S133	0																											exon15:c.G1372A:p.E458K rs770165709；exon8:c.T722A:p.L241H
S134	0.06		exon5:c.T2461C:p.X821Q rs150490039		exon7:c.C9347T:p.P3116L rs750311433																												exon3:c.A118G:p.I40V rs1064796002
S135	0
S136	0.02																																												exon1:c.G70A:p.A24T
S137	0.11	exon3:c.A182T:p.K61M rs782654999	exon5:c.2345_2349CACCC																											exon8:c.A1270G:p.M424V rs772621947
S138	0							exon38:c.G4777T:p.V1593F rs771802296											exon1:c.C622T:p.P208S rs575758533					exon14:c.A1102G:p.I368V						exon41:c.C6445G:p.P2149A
S139	0.13																					exon9:c.1665_1666insA:p.G555fs rs749997129													exon3:c.G369T:p.K123N
S140	3.1								exon22:c.G2566T:p.G856C
S141	0.11															exon3:c.C406T:p.R136C rs142694979				exon6:c.G2110A:p.G704R rs775004900							exon10:c.A1442C:p.Q481P												exon9:c.G1937A:p.R646K							exon4:c.G1807T:p.A603S
S142	0
S143	4.38	exon3:c.A232T:p.N78Y																								exon7:c.C1427T:p.A476V rs757173546
[truncated: 300 more columns]
